# Supplementary material for: Genomic adaptations of Campylobacter jejuni to long-term human colonization
Source: Gut Pathog. 2021 Dec 10;13:72. doi: 10.1186/s13099-021-00469-7 (PMC8665580; doi:10.1186/s13099-021-00469-7)
Supplement: Supplementary file 9 — Additional file 9. Tables of the proportion of DNA replication genes found in long-term Campylobacter patients and other ST45 isolates (Table S4), and the mutations in Campylobacter DNA replication genes associated with isolates collected from long-term patients (Table S5). [file 13099_2021_469_MOESM9_ESM.xlsx]

## Sheet: Table_S4
Gene	Reference	NZ patient	UK patient	Other ST45	Base excision repair	DNA replication	Mismatch repair	Nucleotide excision repair
dnaB	cjp__A911_02740	1	1	1	No	Yes	No	No
dnaE	cjp__A911_03505	1	1	0.986	No	No	Yes	No
dnaG	cjp__A911_07890	0.806	0.773	0.775	No	Yes	No	No
dnaN	cjp__A911_00010	0.903	1	0.986	No	No	Yes	No
dnaQ	cjp__A911_02205	1	1	1	No	No	Yes	No
dnaX	cjp__A911_05605	1	1	1	No	No	Yes	No
exoA	Cj0255c	1	1	0.99	Yes	No	No	No
holA	cjp__A911_03075	0.645	0.864	0.895	No	No	Yes	No
holB	cjp__A911_02850	1	1	0.962	No	No	Yes	No
ligA	cjp__A911_02860	1	1	1	No	No	Yes	No
Mfd	Cj1085c	1	1	0.986	No	No	No	Yes
mutS	Cj1052c	1	1	1	No	No	Yes	No
mutY	Cj1620c	1	1	1	Yes	No	No	No
Nth	Cj0595c	1	1	1	Yes	No	No	No
polA	cjp__A911_01635	1	1	0.995	No	No	No	Yes
recJ	Cj0028	0.742	1	0.823	No	No	Yes	No
rnhA	cjp__A911_07880	1	1	1	No	Yes	No	No
rnhB	cjp__A911_00045	1	1	1	No	Yes	No	No
Ssb	cjp__A911_05180	1	1	1	No	No	Yes	No
Udg	Cj0963	1	0.955	0.986	Yes	No	No	No
Ung	Cj0086c	0.968	1	0.986	Yes	No	No	No
uvrA	Cj0342c	1	1	0.995	No	No	No	Yes
uvrB	Cj0680c	1	1	1	No	No	No	Yes
uvrC	Cj1246c	0.839	1	0.972	No	No	No	Yes
uvrD_1	Cj1101	1	1	0.995	No	No	No	Yes
uvrD_2	Cj0777	1	1	0.99	No	No	Yes	No
xseA	Cj0325	1	1	1	No	No	Yes	No

## Sheet: Table_S5
Mutation	NZ patient	UK patient	Other ST45	Association
dnaN[K273R]	1	0	0.277512	NZ patient-associated
dnaX[M92I]	1	0	0.244019	NZ patient-associated
holA[A98T]	0	1	0.77512	UK patient-associated
holA[E92D]	0.967742	0	0.473684	NZ patient-associated
holA[I229T]	0.967742	0	0.22488	NZ patient-associated
holA[I89V]	0.967742	0	0.397129	NZ patient-associated
holA[S110N]	0	1	0.751196	UK patient-associated
holA[T8I]	1	0	0.22488	NZ patient-associated
holA[V125A]	0	1	0.492823	UK patient-associated
mfd[A462T]	1	0	0.325359	NZ patient-associated
mfd[D109N]	1	0	0.320574	NZ patient-associated
mfd[D473E]	1	0	0.325359	NZ patient-associated
mfd[F18L]	1	0	0.454545	NZ patient-associated
mfd[H305Y]	1	0	0.454545	NZ patient-associated
mfd[H477Y]	0	1	0.54067	UK patient-associated
mfd[I249V]	1	0	0.320574	NZ patient-associated
mfd[I809V]	1	0	0.45933	NZ patient-associated
mfd[M714V]	1	0	0.45933	NZ patient-associated
mfd[N455S]	1	0	0.454545	NZ patient-associated
mfd[T458A]	1	0	0.454545	NZ patient-associated
mfd[T926I]	1	0	0.45933	NZ patient-associated
mutS[A141T]	1	0	0.30622	NZ patient-associated
mutS[A653fs]	1	0	0.421053	NZ patient-associated
mutS[D447N]	1	0	0.30622	NZ patient-associated
mutS[E532D]	1	0	0.334928	NZ patient-associated
mutS[I568T]	1	0	0.502392	NZ patient-associated
mutS[I644K]	1	0	0.4689	NZ patient-associated
mutS[K383R]	0	1	0.162679	UK patient-associated
mutS[L266F]	1	0	0.30622	NZ patient-associated
mutS[MULTIPLE]	1	0	0.421053	NZ patient-associated
mutS[N39D]	0	1	0.162679	UK patient-associated
mutS[P640A]	1	0	0.4689	NZ patient-associated
mutS[P642fs]	1	0	0.4689	NZ patient-associated
mutS[P646A]	1	0	0.4689	NZ patient-associated
mutS[S645fs]	1	0	0.4689	NZ patient-associated
mutS[S661T]	1	0	0.4689	NZ patient-associated
mutS[T578A]	1	0	0.971292	NZ patient-associated
mutS[T639G]	1	0	0.464115	NZ patient-associated
mutS[T641M]	1	0	0.4689	NZ patient-associated
mutS[T656S]	1	0	0.4689	NZ patient-associated
mutS[V112A]	1	0	0.30622	NZ patient-associated
recJ[C189S]	1	0	0.516746	NZ patient-associated
recJ[I84V]	1	0	0.516746	NZ patient-associated
recJ[V200I]	1	0	0.516746	NZ patient-associated
recJ[V473I]	1	0	0.516746	NZ patient-associated
rhnB[F174L]	1	0	0.559809	NZ patient-associated
rhnB[K92T]	1	0	0.574163	NZ patient-associated
rhnB[Q43K]	1	0	0.574163	NZ patient-associated
rhnB[T128A]	1	0	0.588517	NZ patient-associated
ssb[A149T]	1	0	0.368421	NZ patient-associated
ssb[A39T]	1	0	0.555024	NZ patient-associated
uvrD_1[L158P]	1	0	0.028708	NZ patient-associated
uvrD_2[K5E]	0	1	0.30622	UK patient-associated
uvrD_2[S543G]	0	1	0.54067	UK patient-associated
